# Supplementary material for: Revealing the Diverse Allergenic Protein Repertoire of Six Widely Consumed Crab Species: A Species‐Specific Allergen in King Crab
Source: Allergy. 2025 Jul 30;81(5):1500–21. doi: 10.1111/all.16674 (PMC13139819; doi:10.1111/all.16674)
Supplement: Supplementary file 2 — Table S1. Clinical characteristics of crab‐allergic patients. [file ALL-81-1500-s004.xlsx]

## Sheet: Patient-demographic
						Self-reported allergic history		Clinical symptoms
Patient No.	Gender	Age (y) at recruitment	Shellfish SPT	Shrimp ImmunoCAP (kUA/L)	Crab ImmunoCAP (kUA/L)	Crab	King Crab	Angioedema	Itchy throat	Eczema	Localised urticaria	Facial rash	Itchiness without rash	Generalised urticaria	Vomiting/ diarrhea	Abdominal pain	SOB/wheeze	Allergic rhinitis	Asthma
1	F	31	-	7.94	19.4	Y	N	Y	N	N	N	Y	N	Y	N	N	N	N	N
2	M	20	Y	9.6	7.68	Y	N	Y	N	Y	Y	N	N	N	Y	N	N	-	N
3	M	30	Y	12	12	Y	Y	Y	N	N	N	N	Y	N	Y	N	N	-	N
4	M	32	Y	30.4	27.7	Y	Y	Y	Y	Y	N	N	Y	N	N	N	Y	-	N
5	M	35	N	42.2	29.9	Y	N	N	Y	Y	N	N	N	Y	N	N	N	-	N
6	M	24	N	5.35	4.62	Y	-	Y	Y	N	Y	N	Y	Y	Y	N	Y	-	Y
7	M	6	Y	90.5	76	Y	-	N	N	Y	N	N	Y	N	N	N	N	-	N
8	F	50	Y	21.7	24.1	Y	-	Y	Y	Y	N	Y	N	Y	N	N	N	N	N
9	M	14	Y	81.5	66	Y	-	N	N	Y	N	N	N	N	N	N	N	N	N
10	F	3	Y	>100	89.5	Y	-	N	Y	Y	N	Y	N	N	N	N	N	N	N
11	M	1	-	27.5	24.9	Y	-	Y	Y	Y	Y	Y	N	N	N	N	N	N	N
12	M	18	-	74.4	68.5	Y	-	N	Y	Y	N	N	N	N	Y	Y	N	N	N
13	M	5	Y	>100	95.8	Y	-	Y	Y	N	Y	N	N	N	N	N	N	N	N
14	F	1	Y	78.2	86.1	Y	-	Y	N	Y	N	Y	N	N	N	N	N	N	N
15	M	2	Y	30	27.6	Y	Y	Y	N	Y	Y	Y	N	Y	N	N	N	-	N
16	M	4	Y	32	20.3	Y	Y	N	N	Y	Y	Y	N	N	N	N	N	N	N
17	M	17	Y	37.3	42.3	Y	Y	Y	Y	Y	N	Y	N	N	N	N	N	-	Y
18	M	18	N	13.9	14.6	Y	Y	N	N	N	N	N	N	N	Y	N	N	Y	N
19	M	14	Y	5	51.7	Y	-	Y	Y	Y	Y	Y	N	N	N	N	N	Y	Y
20	F	6	Y	49.2	37.4	Y	Y	Y	Y	Y	Y	Y	N	Y	N	N	N	-	Y
21	M	4	Y	79.3	82.1	Y	-	-	-	Y	-	-	-	-	-	-	-	-	N
22	F	2	Y	19	18.9	Y	-	N	N	N	N	Y	N	N	N	N	Y	N	N
23	M	3	Y	81.1	59.8	Y	-	Y	N	N	Y	N	Y	N	N	N	N	N	N
24	M	31	N	2.85	14.6	Y	Y	Y	Y	-	Y	Y	Y	N	Y	N	N	-	-
25	F	5	Y	25.5	23.1	Y	-	Y	N	N	N	N	N	N	Y	Y	N	N	N
26	M	34	Y	15.1	12.3	Y	N	Y	N	N	Y	N	Y	Y	N	Y	N	Y	N
27	M	4	Y	>100	96.8	Y	Y	N	Y	Y	N	N	N	Y	N	N	N	N	N
28	M	3	Y	>100	90.6	Y	-	Y	Y	Y	N	N	Y	Y	N	N	N	N	N
29	M	1	Y	17.6	26.4	Y	-	N	N	Y	Y	Y	N	N	N	N	N	N	N
30	M	12	Y	13.5	4.37	Y	Y	Y	Y	Y	Y	Y	N	N	Y	N	N	N	N
31	F	15	Y	6.69	4.38	Y	Y	Y	N	-	N	N	N	N	N	N	N	-	-
32	F	17	-	4.99	4.02	Y	-	N	Y	N	N	N	N	N	N	N	N	-	-
33	M	4	Y	10	6.91	Y	Y	N	N	Y	N	N	N	N	N	N	N	-	N
34	M	19	N	5.27	1.37	Y	Y	N	N	Y	N	Y	N	Y	N	N	Y	Y	N
35	F	27	N	4.1	4.09	Y	Y	N	N	N	N	N	N	Y	N	N	N	Y	N
36	F	39	N	8.19	3.88	Y	N	Y	N	N	N	Y	N	N	Y	N	N	-	N
37	F	19	Y	5.89	5.12	Y	-	Y	Y	N	N	N	Y	N	N	N	N	-	N
38	F	20	-	8.11	8.74	Y	-	-		-	-	-	-	-	-	-	-	-	-
39	F	4	Y	3.58	3.08	Y	-	N	N	-	N	N	N	N	N	N	N	N	N
40	F	27	N	7.72	6.82	Y	-	Y	Y	Y	Y	N	N	Y	N	N	N	N	Y
41	F	21	-	7.89	3.59	Y	Y	Y	N	Y	N	Y	N	Y	N	N	N	Y	Y
42	M	6	Y	36.1	6.66	Y	Y	N	N	Y	N	Y	N	N	N	N	N		Y
43	M	32	Y	2.58	3.53	Y	Y	N	Y	N	N	N	N	N	N	N	N	N	Y
44	M	21	Y	9.07	4.64	Y	-	Y	N	Y	Y	N	N	Y	N	N	N	Y	N
45	M	48	Y	6.82	5.58	Y	Y	Y	Y	N	N	N	N	Y	N	Y	Y	N	N
46	M	26	Y	4.44	3.6	Y	Y	N	Y	Y	Y	N	N	N	N	N	N	N	N
47	M	20	Y	38.5	57.2	Y	Y	Y	Y	Y	N	N	N	N	Y	N	N	N	Y
48	F	4	Y	11.5	11.1	Y	Y	N	N	Y	N	Y	Y	N	N	N	N	-	N
49	F	24	N	2.97	2.55	Y	Y	Y	Y	Y	N	Y	Y	Y	Y	N	N	-	N
50	F	26	N	4	2.99	Y	-	Y	N	N	Y	Y	N	Y	Y	N	N	-	N
51	M	9	Y	1.06	1.09	Y	Y	N	Y	Y	N	N	N	N	N	N	N	-	N
52	M	20	Y	3.88	1.68	Y	Y	Y	Y	Y	N	N	N	N	N	N	N	Y	N
53	M	25	Y	4.96	2.62	Y	-	N	N	Y	Y	Y	N	N	N	N	N	N	Y
54	M	33	Y	1.36	1.71	Y	Y	N	N	Y	N	N	N	N	N	N	N	Y	N
55	F	11	N	1.4	1.13	Y	Y	N	N	-	N	N	N	Y	N	N	N	-	-
56	M	43	Y	8.65	7.72	Y	N	Y	Y	Y	Y	Y	N	Y	Y	Y	N	N	N
57	F	28	N	1.71	1.6	Y	Y	N	Y	N	N	N	N	N	Y	N	Y	Y	N
58	F	19	N	1.34	1.9	Y	Y	Y	Y	Y	Y	N	N	N	N	N	Y	Y	N
59	M	21	Y	15.6	8.48	Y	Y	N	Y	N	N	N	N	N	N	N	N	-	N
60	F	19	Y	8.46	7.04	Y	-	Y	Y	N	N	N	N	N	N	N	Y	-	N
61	F	28	N	11.9	5.4	Y	-	N	N	-	Y	N	N	N	N	N	N	-	-
62	F	55	Y	1.41	5.31	Y	Y	Y	N	-	Y	N	Y	N	N	N	N	-	-
63	M	2	N	29.1	4.5	Y	-	Y	N	-	N	Y	N	N	Y	N	N	-	-
64	M	14	Y	13.6	8.06	Y	-	N	Y	N	Y	N	N	N	N	N	N	Y	-
Notes: M, male; F, female; y; years; ND, not determined; SPT, skin prick test; Y, yes; N, no; “-”, no data available; SOB, shortness of breath; Patient No. with double underlines were samples used for ELISA in immunoassay of recombinant MDH.
